# Supplementary material for: Exploring the Motivational Roots of Getting Vaccinated against COVID-19 in a Population of Vaccinated Pediatric Healthcare Professionals: Evidence from an Italian Cross-Sectional Study
Source: Vaccines (Basel). 2022 Mar 18;10(3):467. doi: 10.3390/vaccines10030467 (PMC8952861; doi:10.3390/vaccines10030467)
Supplement: Supplementary file 1 [file vaccines-10-00467-s001.zip]

Archive with 1 entries (1 files):
- vaccines-1612804-supplementary.pdf
